# Supplementary material for: Transcriptional gene fusions via targeted integration at safe harbors for high transgene expression in Chlamydomonas reinhardtii
Source: New Phytol. 2025 Jul 8;247(6):2665–77. doi: 10.1111/nph.70368 (PMC12371178; doi:10.1111/nph.70368)
Supplement: Supplementary file 2 — Table S1 Oligonucleotides. [file NPH-247-2665-s002.xlsx]

## Sheet: Table S1
New Phytologist Supporting Information
Article title:	Transcriptional gene fusions via targeted integration at safe harbors for high transgene expression in Chlamydomonas reinhardtii
Authors:	Nick Jacobebbinghaus, Florian Bigge, Merve Saudhof, Wolfgang Hübner, Olaf Kruse, Thomas Baier
Article acceptance date:	19 June 2025
Table legend:	All oligonucleotides used in this study are shown with their corresponding purpose, gene and sequence.

## Sheet: Oligonucleotides
Description		Gene	Name	Sequence	Off-targets
InVitro digest and sgRNA synthesis		LHCBM1	sgRNA1	TTCTAATACGACTCACTATAGTGGCCAGGTGGTCGGACCTGGTTTTAGAGCTAGA	none
			sgRNA2	TTCTAATACGACTCACTATAGTTACTGGGGGGTGAACTTGGGTTTTAGAGCTAGA
			IVD_for	GTGGCTCGTTCGACCCCCTGGGCCTGGC
			IVD_rev	GTCTTCTCTCAAAATTTACAAACGTTGACAAGTCCCAGCGCAGC
		RBCS2	sgRNA1	TTCTAATACGACTCACTATAGCCCCAAGTCTGCCCGCGACGTTTTAGAGCTAGA
			sgRNA2	TTCTAATACGACTCACTATAGCCAGTCGCGGGCAGACTTGGTTTTAGAGCTAGA	RBCS1; Cre02.g120100, sgRNA counts 3 mismatches (GgaAGTCGCGGGCAGtCTTGGGG)
			sgRNA3	TTCTAATACGACTCACTATAGCAGACTTGGGGCGCTGGACCGTTTTAGAGCTAGA
			sgRNA4	TTCTAATACGACTCACTATAGTGTTGGCGGGCTGCCAGTCGGTTTTAGAGCTAGA
			IVD_for	GGCCGAAGACTATGCCGATATCCGCTTCGGCAGCGTGTCTTGCGTAAGTCTGGCGAGAGCCCG
			IVD_rev	ACGCGTACTAGTCGCTTCAAATACGCCCAGCCCGCCCATGGAGAAAGAGG
		RPL10A	sgRNA1	TTCTAATACGACTCACTATAGTCTTCTTGAGCAGCGACACCGTTTTAGAGCTAGA
			sgRNA2	TTCTAATACGACTCACTATAGCTGTACATCAAGAGCACCATGTTTTAGAGCTAGA	Cre11.g475750, sgRNA counts 2 mismatches (CCCATGGTGCTCTTacTGTACAG)
			sgRNA3	TTCTAATACGACTCACTATAGCCTGTACATCAAGAGCACCAGTTTTAGAGCTAGA
			IVD_for	GCTTGCCTTGCTCTTCCCTGCACAG
			IVD_rev	GGATCAGAAAGCATTCTCGGTGCGG
		RPS8	sgRNA1	TTCTAATACGACTCACTATAGTGCGACGGCTACATCCTGGAGTTTTAGAGCTAGA
			sgRNA2	TTCTAATACGACTCACTATAGACTCGAGCTCCTTGCCCTCCGTTTTAGAGCTAGA
			IVD_for	GGCTCGAACCACGTCAAGCGGAAGATCAAGGAGC
			IVD_rev	GCATGTTATCGGAACCCTGTTGTATCGTTAATCGTAAGTACAGC
		RPL3	sgRNA1	TTCTAATACGACTCACTATAGACTGCCTCCAAGTTTGGCCAGTTTTAGAGCTAGA
			sgRNA2	TTCTAATACGACTCACTATAGCGGCCGCTTCCAGACCACCGGTTTTAGAGCTAGA
			sgRNA3	TTCTAATACGACTCACTATAGTCTCCTCGGTGGTCTGGAAGGTTTTAGAGCTAGA
			IVD_for	TGACATCTGCAACCCTTACCCAGG
			IVD_rev	CCAGGCAACCTGACGGTTGGTACGG
Cloning	general	2A	for	CCTGCTGGCCATCCACCCCACCGAGGCCCGCCACAAGCAGAAGATCGTGGCCCCCGTGAAGCAGACCCTG
			rev1	GGGGTTGCTCTCCACGTCGCCGGCCAGCTTCAGCAGGTCGAAGTTCAGGGTCTGCTTCACGGGGGCCACG
			rev2	GGCCGAAGACTACCGGGGCCGGGGTTGCTCTCCACGTCGCCGGCCAGC
		mVenus	for	GGCCGAAGACTACCGGCAGCGGCAGCGGCAGCGTGAGCAAGGGCGAGGAGCTGTTCACCGGCGTGG
			rev	GGCCGAAGACTAGCTGCCGCTGCCGCTGCCCTTGTACAGCTCGTCCATGCCC
		aadA	for	GGCCGAAGACTACAGCCGCGAGGCCGTGATCGCCGAGGTGAGCACCCAGCTG
	specific	LHCBM1	HA_upstream_for	CCGGGGTCTCGTGCCGATATCTTAGTTTACCCGGTGATGTTATGCTCC
			HA_upstream_rev	GGCCGAAGACTAGGACCTGTGGAGCGGGCACGAGGAGCATAACATCACCGGGTAAACTAAGATATCGGC
			HA_downstream_for	GGCCGAAGACGCATGCCCTGGCGGCACAGTTTTGATGTACCAATAGGGATATCGGGAATGTCTTCGGCC
			HA_downstream_rev	GGCCGAAGACATTCCCGATATCCCTATTGGTACATCAAAACTGTGCCGCCAGGGCATGCGTCTTCGGCC
			2A_extension_1	GGCCGAAGACTAGTCCGACCACCTGGCCAACCCCGGCACCAACAACGCCTTCGCCTACGCCACCAAGTTC
			2A_extension_2	TTCGCCTACGCCACCAAGTTCACCCCCCAGGGCAGCGGCAGCGGCAGCCTGCTGGCCATCCACCCCACCG
			aadA_rev	GGCCGAAGACTAGCATTTACTTGCCCACCACCTTGGTGATCTCGCCCTTCACG
		RBCS2	HA_upstream_for	GGCCGAAGACTATGCCGTTAACCAGAAGCAGGTGCAGATCATGGGCTTCCTGG
			HA_upstream_rev	GGCCGAAGACTAAGACTTGGGGCGCTGGACCAGGAAGCCCATGATCTGCA
			HA_downstream_for	GGCCGAAGACGCATGGAGGCGCTCGTTGATCTGAGCCTTGCCCCCTGACGAACGG
			HA_downstream_rev	GGCCGAAGACATTCCCGATATCCACCGCCGTTCGTCAGGGGGCAAGG
			2A_extension_1	GGCCGAAGACTAGTCTGCCCGCGACTGGCAGCCCGCCAACAAGCG
			2A_extension_2	GGCAGCCCGCCAACAAGCGCTCCGTGGGCAGCGGCAGCGGCAGCCTGCTGGCCATCCACCCCACCGAG
			aadA_rev	GGCCGAAGACTACCATTTACTTGCCCACCACCTTGGTGATCTCGCCCTTCACG
		RPS8	HA_upstream_for	GGCCGAAGACTATGCCGATATCTCGTCGCGCCCCGGCCAGTGCGGCCGCTGCGACGGCTACATCCTGG
			HA_upstream_rev	GGCCGAAGACTACTCCAGGATGTAGCCGTCGCAGCGGCCGCACTGGCCGGGGCGCGACGAGATATCGGC
			HA_downstream_for	GGCCGAAGACGCGGGTGTGGCCGACGACTAAGGAGCGCCAGCGGAGGTGGCGCAAGCCCCTCAAGC
			HA_downstream_rev	GGCCGAAGACATTCCCGACGTCTGCTTGAGGGGCTTGCGCCACCTCCGCTGGCGCTCCTTAGTCG
			2A_extension_1	GGCCGAAGACTAGGAGGGCAAGGAGCTCGAGTTCTACGTGAAGAAGATGCAGAAGAAGAAGTCGAAGGCC
			2A_extension_2	AAGATGCAGAAGAAGAAGTCGAAGGCCGCCGGCAGCGGCAGCGGCAGCCTGCTGGCCATCCACCCCACCG
			aadA_rev	GGCCGAAGACTAACCCTTACTTGCCCACCACCTTGGTGATCTCGCCCTTCACG
		RPL10A	HA_upstream_for	GGCCGAAGACTATGCCGATATCAACTTCCTGGTGTCGCTGCTCAAGAAGAACTGGCAGAACGTGCGCTGC
			HA_upstream_rev	GGCCGAAGACTACATGGTGCTCTTGATGTACAGGCAGCGCACGTTCTGCC
			HA_downstream_for	GGCCGAAGACTAGCAATTGGTGGGTGCGGGCCGGCGGCCCGTTGGGGGCTG
			HA_downstream_rev	GGCCGAAGACTATCCCCCCGGGAACCCCGGCGCGGCCGCGCAGCCCCCAACGGGCCGCCGGCCCGC
			2A_extension_1	GGCCGAAGACTACATGGGCAAGCCCATCCGCATCTACG
			2A_extension_2	TGGGCAAGCCCATCCGCATCTACGGCAGCGGCAGCGGCAGCCTGCTGGCCATCCACCCCACCGAGG
			aadA_rev	GGCCGAAGACTATTGCTTACTTGCCCACCACCTTGGTGATCTCGCCCTTCACG
Colony PCR	general	aadA	insert_downstream_for	GTGATCCTGGAGGCCCGCCAGGCCTACCTG
		mVenus	insert_upstream_rev	CCACGCCGGTGAACAGCTCC
		CnVs	insert_upstream_rev	GCTCTCCACGTCGCCGGCCAGCTTCAGCAGGTCGAAGTTCAGGGTCTGCTTCACGGGGGCC
	specific	LHCBM1	Ctrl_CDS_for	GTGGCTCGTTCGACCCCCTGGGCCTGGC
			Ctrl_3'UTR_rev	GTCTTCTCTCAAAATTTACAAACGTTGACAAGTCCCAGCGCAGC
		RBCS2	Ctrl_CDS_for	AACCGCTACTGGACCATGTGGAAGC
			Ctrl_3'UTR_rev	GAGAAAGAGGCCAAAATCAACGGAGGATCG
		RPL10A	Ctrl_CDS_for	GCTTGCCTTGCTCTTCCCTGCACAG
			Ctrl_3'UTR_rev	CTTGGTAATGTTCGTGCGACGAGTTATCCC
		RPL3	Ctrl_CDS_for	TGACATCTGCAACCCTTACCCAGG
			Ctrl_3'UTR_rev	AAGTAGCGAGGCCGCAGTTAACACG
RNA quantification		LHCBM1	RTqPCR_for	TCGACCGTCAAGGTCGAGGC
			RTqPCR_rev	CGTGGATCAGCTCCAGCTCG
		RBCS2	RTqPCR_for	CCAGGTCGACTACATTGTCG
			RTqPCR_rev	TCTCGCGCAGCACCTGCATG
		RPL10A	RTqPCR_for	TTCTCCGCGAGAGTGTCTCC
			RTqPCR_rev	CATCACCCAGCACGCACACG
