# Supplementary material for: Transcriptional gene fusions via targeted integration at safe harbors for high transgene expression in Chlamydomonas reinhardtii
Source: New Phytol. 2025 Jul 8;247(6):2665–77. doi: 10.1111/nph.70368 (PMC12371178; doi:10.1111/nph.70368)
Supplement: Supplementary file 3 — Table S2 Main figure data. Please note: Wiley is not responsible for the content or functionality of any Supporting Information supplied by the authors. Any queries (other than missing material) should be directed to the New Phytologist Central Office. [file NPH-247-2665-s003.xlsx]

## Sheet: Table S2
New Phytologist Supporting Information
Article title:	Transcriptional gene fusions via targeted integration at safe harbors for high transgene expression in Chlamydomonas reinhardtii
Authors:	Nick Jacobebbinghaus, Florian Bigge, Merve Saudhof, Wolfgang Hübner, Olaf Kruse, Thomas Baier
Article acceptance date:	19 June 2025
Table legend:	Raw data for the main figures are displayed.

## Sheet: Fig.1 
	editing frequency [%] starch assay					Sequencing results		in %				editing frequency [%] starch assay					Sequencing results		in %
HA length	1st	2nd	3rd	mean	SD	scarless	imperfect	scarless	incorrect		HA length	1st	2nd	3rd	mean	SD	scarless	imperfect	scarless	incorrect
0	11.2676	30.2817	47.8873	29.8122	14.9536	0	10	0	1		0	16	43	68	42.3333	21.2341	0	10	0	1
10	17.094	42.8571	57.3427	39.0979	16.6451	2	8	0.2	0.8		10	20	60	82	55.5191	23.636	2	8	0.2	0.8
50	42.2535	40.4255	50.7042	44.4611	4.4772	6	4	0.6	0.4		50	60	38	70.9859	63.1348	6.35762	6	4	0.6	0.4
300	33.0986	28.8732	59.1549	40.3756	13.3906	3	7	0.3	0.7		300	47	41	84	57.3333	19.0146	3	7	0.3	0.7
No RNPs	0	0	0	0	0	0	10	0	1		No RNPs	0	0	0	0	0	0	10	0	1
20	31.9149	39.4366	41.5493	37.6336	4.1347						20	37.9787	56	59	53.4397	5.87127
30	26.7606	31.6901	44.3662	34.2723	7.41576						30	38	45	63	48.6667	10.5304
100	37.3239	35.9155	48.5915	40.6103	5.67279						100	53	51	69	57.6667	8.05536
200	40.8451	30.2817	59.8592	43.662	12.2381						200	58	43	85	62	17.3781
																				editing frequency [total number] starch assay
											HA length	1st	2nd	3rd	mean	SD			HA length	1st	2nd	3rd
	editing frequency [%]										0	126	99	74	42.3333	21.2341			0	16	43	68
HA length	scar-less	imperfect	no edit	sum							10	97	80	61	55.5191	23.636			10	20	60	82
0	0	29.8122	70.1878								50	82	56	69.0141	63.1348	6.35762			20	38	56	59
10	7.81959	31.2784	60.9021								300	95	101	58	57.3333	19.0146			30	38	45	63
50	26.6767	17.7844	55.5389								No RNPs	18	28	16	0	0			50	60	38	71
300	12.1127	28.2629	59.6244								20	81.0213	86	83	53.4397	5.87127			100	53	51	69
No RNPs	0	0	100								30	104	97	79	48.6667	10.5304			200	58	43	85
											100	89	91	73	57.6667	8.05536			300	47	41	84
HA length	starchless	no edit	SD								200	84	99	57	62	17.3781			No RNPs	0	0	0
0	29.8122	70.1878	14.9536
10	39.0979	60.9021	16.6451
20	37.6336	62.3664	4.1347																0	126	99	74
30	34.2723	65.7277	7.41576																10	97	80	61
50	44.4611	55.5389	4.4772																20	81	86	83
100	40.6103	59.3897	5.67279																30	104	97	79
200	43.662	56.338	12.2381																50	82	56	69
300	40.3756	59.6244	13.3906																100	89	91	73
No RNPs	0	100	0																200	84	99	57
																			300	95	101	58
random		Expression level																	No RNPs	18	28	16
		no	low	medium	high	Sum
absolute counts	1	154	74	44	16	288
	2	156	110	22	0	288
	3	125	105	41	17	288
	4	135	115	31	7	288
	mean	142.5	101	34.5	10	288
	stabw	13.0096	15.9844	8.67468	6.96419
%	mean	49.4792	35.0694	11.9792	3.47222	100
	stabw	4.51723	5.55013	3.01204	2.41812
transformation efficiency		Plate		Sum	per µg DNA
	Replicate	A	B		individual	mean	Stabw
	1	1526	1808	3334	333.4	346.667	13.3307
	2	1840	1809	3649	364.9
	3	1783	1634	3417	341.7

## Sheet: Fig.2
			CT value			∆ ct			rS				SEM	Normalized to UVM4
			A	B	C	A	B	C	A	B	C	Mean	Standard error of the mean	Foldchange	SEM
LHCBM1	UVM4	LHCBM1	29.18	27.8	27.61	10.97	9.53	8.63	0.000498541	0.00135265	0.00252413	0.00145844	0.000587124	1	0.40257
		18S	18.21	18.27	18.98
	1	LHCBM1	26.75	26.93	26.57	8.5	9.02	8.47	0.00276214	0.00192624	0.00282017	0.00250285	0.000288793	1.71612	0.198015
		18S	18.25	17.91	18.1
	2	LHCBM1	27.82	27.49	27.24	9.8	9.21	9.12	0.00112178	0.00168855	0.00179724	0.00153586	0.000209404	1.05308	0.143581
		18S	18.02	18.28	18.12
	3	LHCBM1	26.76	26.8	26.62	7.97	8.76	8.55	0.00398833	0.00230663	0.00266805	0.00298767	0.000511093	2.04854	0.350439
		18S	18.79	18.04	18.07								mean	1.60591	0.413797
			CT value			∆ ct			rS				SEM	Normalized to UVM4
			A	B	C	A	B	C	A	B	C	Mean	Standard error of the mean	Foldchange	SEM
RBCS2	UVM4	RBCS2	15.26	15.3	15.46	-2.95	-2.97	-3.52	7.72749	7.83536	11.4716	9.0115	1.23047	1	0.136544
		18S	18.21	18.27	18.98
	1	RBCS2	16.05	16.1	16	-2.32	-2.91	-2.57	4.99332	7.51618	5.93809	6.1492	0.735896	0.682373	0.0816619
		18S	18.37	19.01	18.57
	2	RBCS2	16.16	16.03	15.94	-2.66	-2.68	-2.39	6.32033	6.40856	5.24157	5.99015	0.375156	0.664723	0.0416308
		18S	18.82	18.71	18.33
	3	RBCS2	15.7	15.9	15.7	-3.16	-2.82	-3.03	8.9383	7.06162	8.1681	8.05601	0.54464	0.89397	0.0604384
		18S	18.86	18.72	18.73								mean	0.747022	0.104157
			CT value			∆ ct			rS				SEM	Normalized to UVM4
			A	B	C	A	B	C	A	B	C	Mean	Standard error of the mean	Foldchange	SEM
RPL10	UVM4	RPL10	18.14	18.45	18.5	-0.07	0.18	-0.48	1.04972	0.882703	1.39474	1.10905	0.150762	1	0.135937
		18S	18.21	18.27	18.98
	1	RPL10	20.63	20.08	20.31	2.2	1.65	2.06	0.217638	0.31864	0.239816	0.258698	0.0306473	0.23326	0.0276337
		18S	18.43	18.43	18.25
	2	RPL10	19.72	19.55		1.61	1.59		0.327598	0.332171		0.329885	0.00228655	0.297447	0.00206171
		18S	18.11	17.96
	3	RPL10	19.62	19.49	19.81	1.44	1.74	1.61	0.368567	0.29937	0.327598	0.331845	0.0200882	0.299214	0.0181129
		18S	18.18	17.75	18.2								mean	0.27664	0.0306832
GenID	Name	Function	Location
Cre06.g272800	RPS8	Cytosolic 80S ribosomal protein S8	ER/cytosol
Cre10.g417700	RPL3	Cytosolic 80S ribosomal protein L3	ER/cytosol
Cre02.g101350	RPL10A	Cytosolic 80S ribosomal protein L10A	ER/cytosol
Cre02.g120150	RBCS2	RuBisCO small subunit 2	Pyrenoid/chloroplast
Cre01.g066917	LHCBM1	Light harvesting Chlorophyll a/b binding protein of LHCII	Thylakoid/chloroplast

## Sheet: Fig.3
OD 750 nm
	24h TAP						48 h TAP						72 h TAP						96 h TAP
Replicat	TAP UVM4	TAP random	TAP RPL10	TAP RBCS2	TAP LHCBM1		TAP UVM4	TAP random	TAP RPL10	TAP RBCS2	TAP LHCBM1		TAP UVM4	TAP random	TAP RPL10	TAP RBCS2	TAP LHCBM1		TAP UVM4	TAP random	TAP RPL10	TAP RBCS2	TAP LHCBM1
1	0.0488	0.0531	0.0498	0.0554	0.0502		0.2979	0.1794	0.1319	0.1906	0.1808		0.5829	0.5666	0.4865	0.5548	0.4684		0.6649	0.6995	0.4856	0.538	0.557
2	0.0497	0.0492	0.052	0.0547	0.0497		0.279	0.2554	0.1308	0.1853	0.1493		0.5667	0.5373	0.5004	0.5497	0.4495		0.6169	0.5092	0.4813	0.5303	0.5374
3	0.0496	0.0493	0.0535	0.0546	0.0496		0.2911	0.2494	0.1368	0.234	0.1754		0.5782	0.5598	0.4509	0.4905	0.4581		0.6468	0.502	0.4993	0.4958	0.5298
4		0.0555		0.0588	0.049			0.3124		0.235	0.1461			0.6035		0.4977	0.4711			0.5967		0.573	0.5388
5		0.0488			0.0485			0.2408			0.1371			0.5669			0.4658			0.5306			0.5725
6		0.0515			0.0511			0.2274			0.1708			0.5415			0.4578			0.492			0.5103
7		0.0495			0.0491			0.2126			0.1878			0.5106			0.474			0.48			0.5177
8		0.0535			0.0521			0.267			0.1355			0.5278			0.5139			0.5			0.6762
9		0.0531			0.0505			0.2305			0.153			0.6023			0.5111			0.6005			0.6399
10		0.0508			0.0512			0.2385			0.1402			0.5437			0.4832			0.4851			0.5511
11		0.0524			0.0512			0.2809			0.1593			0.4962			0.5073			0.4793			0.716
12		0.0514						0.2283						0.5194						0.5091
13		0.0518						0.2648						0.534						0.6785
14		0.0506						0.3106						0.5685						0.7023
15		0.0536						0.2858						0.5678						0.6044
16		0.0545						0.3295						0.5753						0.6034
17		0.0486						0.2777						0.5632						0.6155
18		0.049						0.2284						0.5712						0.5657
19		0.0513						0.2424						0.6083						0.6536
20		0.0514						0.2964						0.6068						0.6371
mean OD750 nm	0	24	48	72	96		standard deviation	0	24	48	72	96
UVM4	0.02	0.0493667	0.289333	0.575933	0.642867		UVM4	0	0.000402769	0.00781635	0.00680507	0.0197923		0.0307876	3.07876
random	0.02	0.051445	0.25791	0.558535	0.572225		random	0	0.00195971	0.0366166	0.0314253	0.0746891		0.130524	13.0524
RPL10A	0.02	0.0517667	0.133167	0.479267	0.488733		RPL10	0	0.0015195	0.00260811	0.0208455	0.00767522		0.0157043	1.57043
RBCS2	0.02	0.055875	0.211225	0.523175	0.534275		RBCS2	0	0.00171665	0.023353	0.0292419	0.02743		0.0513407	5.13407
LHCBM1	0.02	0.0502	0.157755	0.4782	0.576973		LHCBM1	0	0.0010728	0.0175233	0.0217223	0.0656642		0.113808	11.3808
Fluorescence
	24h TAP						48 h TAP						72 h TAP						96 h TAP
Replicat	TAP UVM4	TAP random	TAP RPL10	TAP RBCS2	TAP LHCBM1		TAP UVM4	TAP random	TAP RPL10	TAP RBCS2	TAP LHCBM1		TAP UVM4	TAP random	TAP RPL10	TAP RBCS2	TAP LHCBM1		TAP UVM4	TAP random	TAP RPL10	TAP RBCS2	TAP LHCBM1
1	37	162	88	217	159		47	1495	441	1668	2748		56	2672	1800	4395	11299		57	1964	1525	4250	9325
2	37	90	93	225	138		43	979	435	1695	2529		52	1392	1808	4277	10996		56	1054	1520	4492	10523
3	36	94	98	169	155		46	1103	546	1714	2588		54	1766	1739	3634	10790		57	1217	1437	4288	9685
4		136		199	174			1254		1819	2433			1554		3882	10961			1184		4319	9322
5		93			143			1021			2157			1529			11158			1163			10000
6		95			161			1042			2784			1566			11099			1124			9679
7		93			193			980			3856			1489			11812			1172			9038
8		100			226			1075			3422			1545			13089			1340			10544
9		126			141			1188			2199			1826			11709			1174			8871
10		110			148			1360			2188			1744			11083			1326			8741
11		132			141			1541			2375			1541			11043			1286			9028
12		119						1207						1845						2025
13		125						1427						1716						1222
14		111						1151						1462						1214
15		109						1253						1638						1120
16		87						447						526						431
17		98						1280						1503						1115
18		88						907						1553						1317
19		108						1040						1864						1289
20		95						628						911						733
Fluorescence/OD750 nm
	24h TAP						48 h TAP						72 h TAP						96 h TAP
Replicat	TAP UVM4	TAP random	TAP RPL10	TAP RBCS2	TAP LHCBM1		TAP UVM4	TAP random	TAP RPL10	TAP RBCS2	TAP LHCBM1		TAP UVM4	TAP random	TAP RPL10	TAP RBCS2	TAP LHCBM1		TAP UVM4	TAP random	TAP RPL10	TAP RBCS2	TAP LHCBM1
1	758.197	3050.85	1767.07	3916.97	3167.33		157.771	8333.33	3343.44	8751.31	15199.1		96.0714	4715.85	3699.9	7921.77	24122.5		85.7272	2807.72	3140.44	7899.63	16741.5
2	744.467	1829.27	1788.46	4113.35	2776.66		154.122	3833.2	3325.69	9147.33	16939		91.7593	2590.73	3613.11	7780.61	24462.7		90.7765	2069.91	3158.11	8470.68	19581.3
3	725.806	1906.69	1831.78	3095.24	3125		158.021	4422.61	3991.23	7324.79	14754.8		93.3933	3154.7	3856.73	7408.77	23553.8		88.1262	2424.3	2878.03	8648.65	18280.5
4		2450.45		3384.35	3551.02			4014.08		7740.43	16653			2574.98		7799.88	23266.8			1984.25		7537.52	17301.4
5		1905.74			2948.45			4240.03			15733			2697.12			23954.5			2191.86			17467.2
6		1844.66			3150.68			4582.23			16299.8			2891.97			24244.2			2284.55			18967.3
7		1878.79			3930.75			4609.6			20532.5			2916.18			24919.8			2441.67			17458
8		1869.16			4337.81			4026.22			25254.6			2927.25			25469.9			2680			15593
9		2372.88			2792.08			5154.01			14372.5			3031.71			22909.4			1955.04			13863.1
10		2165.35			2890.63			5702.31			15606.3			3207.65			22936.7			2733.46			15861
11		2519.08			2753.91			5485.94			14909			3105.6			21768.2			2683.08			12608.9
12		2315.18						5286.9						3552.18						3977.61
13		2413.13						5388.97						3213.48						1801.03
14		2193.68						3705.73						2571.68						1728.61
15		2033.58						4384.18						2884.82						1853.08
16		1596.33						1356.6						914.306						714.286
17		2016.46						4609.29						2668.68						1811.54
18		1795.92						3971.1						2718.84						2328.09
19		2105.26						4290.43						3064.28						1972.15
20		1848.25						2118.76						1501.32						1150.53
Mean UVM4	742.823						156.638						93.7413						88.2099
normalized Fluorescence/OD750 nm
	24h TAP						48 h TAP						72 h TAP						96 h TAP
Replicat	TAP UVM4	TAP random	TAP RPL10	TAP RBCS2	TAP LHCBM1		TAP UVM4	TAP random	TAP RPL10	TAP RBCS2	TAP LHCBM1		TAP UVM4	TAP random	TAP RPL10	TAP RBCS2	TAP LHCBM1		TAP UVM4	TAP random	TAP RPL10	TAP RBCS2	TAP LHCBM1
1	0.153734	23.0802	10.2424	31.7414	24.2451		0.0113299	81.767	31.868	85.9467	150.425		0.0233005	46.2211	36.0616	78.2803	240.288		-0.0248276	27.1951	30.5223	78.1142	166.533
2	0.0164348	10.8645	10.4564	33.7052	20.3384		-0.0251622	36.7656	31.6905	89.9069	167.824		-0.0198201	24.9699	35.1937	76.8687	243.69		0.0256653	19.817	30.699	83.8247	194.931
3	-0.170169	11.6387	10.8895	23.5241	23.8218		0.0138323	42.6598	38.3459	71.6815	145.982		-0.00348032	30.6096	37.6299	73.1503	234.601		-0.000837704	23.3609	27.8982	85.6044	181.923
4		17.0763		26.4153	28.082			38.5745		75.8379	164.963			24.8124		77.0614	231.731			18.9604		74.4931	172.132
5		11.6291			22.0563			40.834			155.764			26.0338			238.607			21.0365			173.79
6		11.0184			24.0786			44.256			161.431			27.9823			241.505			21.9634			188.791
7		11.3596			31.8793			44.5296			203.758			28.2244			248.261			23.5346			173.698
8		11.2634			35.9499			38.6958			250.98			28.335			253.762			25.9179			155.048
9		16.3006			20.4926			49.9737			142.159			29.3797			228.157			18.6683			137.749
10		14.2253			21.478			55.4567			154.496			31.1391			228.429			26.4525			157.728
11		17.7626			20.1108			53.293			147.523			30.1186			216.744			25.9487			125.207
12		15.7235						51.3027						34.5843						38.894
13		16.703						52.3233						31.1974						17.1282
14		14.5085						35.4909						24.7794						16.404
15		12.9076						42.2755						27.9108						17.6487
16		8.53507						11.9996						8.20564						6.26076
17		12.7364						44.5265						25.7494						17.2333
18		10.531						38.1447						26.251						22.3988
19		13.6244						41.3379						29.7054						18.8394
20		11.0543						19.6212						14.0758						10.6232
Mean	3.79326e-16	13.6271	10.5295	28.8465	24.7757		0	43.1914	33.9681	80.8433	167.755		4.7994e-17	27.5142	36.295	76.3402	236.889		9.46147e-17	20.9143	29.7065	80.5091	166.139
								TAP random	TAP RPL10	TAP RBCS2	TAP LHCBM1			TAP random	TAP RPL10	TAP RBCS2	TAP LHCBM1
								1	0.786456	1.87174	3.884			1	1.31914	2.77457	8.60967				1.42039	3.84948	7.94381
	0 µmol photons/m2/s		15 µmol photons/m2/s		120 µmol photons/m2/s		350 µmol photons/m2/s
	OD	Fluorescence	OD	Fluorescence	OD	Fluorescence	OD	Fluorescence
Random	0.0679	254	0.0753	380	0.1403	924	0.2346	1991
	0.064	136	0.0698	224	0.1256	526	0.2618	1396
	0.0619	146	0.0643	213	0.1027	495	0.1845	872
	0.0629	147	0.0739	266	0.108	553	0.1975	1078
	0.0834	169	0.0765	296	0.1306	669	0.2032	1041
	0.0603	125	0.0608	183	0.1052	468	0.1542	817
	0.0607	138	0.063	199	0.1174	552	0.1727	903
	0.0578	127	0.0747	197	0.0907	353	0.1625	828
	0.0623	144	0.0717	215	0.1053	492	0.1978	944
	0.0677	166	0.0759	251	0.1288	542	0.2375	1019
	0.065	163	0.0682	249	0.1234	687	0.1743	968
	0.0614	173	0.0632	221	0.1181	501	0.1518	790
	0.0587	123	0.067	199	0.1092	462	0.1559	778
	0.061	131	0.0749	216	0.1103	461	0.1891	923
	0.0661	158	0.074	241	0.111	523	0.228	1178
	0.0439	39	0.0664	111	0.1262	210	0.1647	333
	0.0616	75	0.0622	183	0.1216	550	0.1812	1085
	0.0613	134	0.0616	168	0.129	575	0.1659	823
	0.0661	142	0.0711	213	0.1351	530	0.1869	910
	0.07	157	0.0854	279	0.1577	725	0.1792	995
RBCS2	0.0683	268	0.0781	688	0.1573	1461	0.1744	1539
	0.0687	221	0.0693	568	0.1242	1239	0.1419	1307
	0.0582	186	0.0684	410	0.1098	820	0.1255	771
	0.0639	216	0.0699	535	0.1248	993	0.1341	878
LHCBM1	0.0693	643	0.0717	1161	0.134	1363	0.1637	1207
	0.0664	528	0.0687	951	0.1399	1194	0.1423	1128
	0.0678	574	0.0685	959	0.1284	1277	0.1661	1414
	0.0646	515	0.0726	1014	0.1217	1135	0.1638	1364
	0.0662	553	0.0769	1196	0.1448	1495	0.1711	1477
	0.0715	637	0.0773	1360	0.1662	1611	0.1933	1688
	0.0657	566	0.0711	1241	0.1354	1604	0.1718	1865
	0.0604	239	0.0673	496	0.1326	1573	0.1542	704
	0.063	495	0.0701	1058	0.1171	1016	0.1869	1485
	0.0624	467	0.0722	963	0.1319	1089	0.1727	1433
	0.0717	629	0.0704	1141	0.1543	1613	0.2104	1853
UVM4	0.047	40	0.0525	38	0.0994	40	0.1259	44
	0.0486	36	0.0536	35	0.0958	41	0.1172	40
	0.0494	39	0.0533	37	0.1008	43	0.1269	44
	Fluorescence/OD
	0 µmol photons/m2/s		15 µmol photons/m2/s		120 µmol photons/m2/s		350 µmol photons/m2/s
Random	37.408		50.4648		65.8589		84.8679
	21.25		32.0917		41.879		53.3231
	23.5864		33.126		48.1986		47.2629
	23.3704		35.9946		51.2037		54.5823
	20.2638		38.6928		51.2251		51.2303
	20.7297		30.0987		44.4867		52.9831
	22.7348		31.5873		47.0187		52.2872
	21.9723		26.3722		38.9195		50.9538
	23.114		29.9861		46.7236		47.725
	24.5199		33.0698		42.0807		42.9053
	25.0769		36.5103		55.6726		55.5364
	28.1759		34.9684		42.4217		52.0422
	20.954		29.7015		42.3077		49.9038
	21.4754		28.8385		41.7951		48.8102
	23.9032		32.5676		47.1171		51.6667
	8.88383		16.7169		16.6403		20.2186
	12.1753		29.4212		45.2303		59.8786
	21.8597		27.2727		44.5736		49.6082
	21.4826		29.9578		39.2302		48.6891
	22.4286		32.6698		45.9734		55.5246
RBCS2	39.2387		88.0922		92.8799		88.2454
	32.1688		81.9625		99.7585		92.1071
	31.9588		59.9415		74.6812		61.4343
	33.8028		76.5379		79.5673		65.4735
LHCBM1	92.785		161.925		101.716		73.7324
	79.5181		138.428		85.3467		79.2692
	84.6608		140		99.4548		85.1294
	79.7214		139.669		93.2621		83.2723
	83.5347		155.527		103.246		86.3238
	89.0909		175.938		96.9314		87.3254
	86.1492		174.543		118.464		108.556
	39.5695		73.6999		118.627		45.655
	78.5714		150.927		86.7634		79.4543
	74.8397		133.38		82.5625		82.9763
	87.7266		162.074		104.537		88.0703
UVM4	8.51064		7.2381		4.02414		3.49484
	7.40741		6.52985		4.27975		3.41297
	7.89474		6.94184		4.26587		3.4673
	Fluorescence/OD normalized to UVM4
	0 µmol photons/m2/s		15 µmol photons/m2/s		120 µmol photons/m2/s		350 µmol photons/m2/s
Random	29.4704	14.3306	43.5615	25.1022	61.6689	40.7379	81.4095	48.0416
	13.3124		25.1884		37.6891		49.8648
	15.6488		26.2227		44.0087		43.8045
	15.4328		29.0913		47.0138		51.1239
	12.3262		31.7895		47.0352		47.7719
	12.7921		23.1954		40.2968		49.5248
	14.7972		24.684		42.8288		48.8288
	14.0347		19.4689		34.7296		47.4955
	15.1764		23.0828		42.5337		44.2666
	16.5823		26.1666		37.8908		39.4469
	17.1393		29.607		51.4827		52.0781
	20.2383		28.0651		38.2318		48.5838
	13.0164		22.7982		38.1178		46.4454
	13.5378		21.9352		37.6052		45.3518
	15.9656		25.6643		42.9272		48.2083
	0.946232		9.81361		12.4503		16.7602
	4.23773		22.518		41.0403		56.4202
	13.9221		20.3695		40.3837		46.1498
	13.545		23.0545		35.0403		45.2308
	14.491		25.7665		41.7834		52.0662
RBCS2	31.3011	26.3547	81.1889	69.7303	88.6899	82.5318	84.787	73.3567		3.13158
	24.2313		75.0592		95.5685		88.6487
	24.0212		53.0383		70.4913		57.9759
	25.8652		69.6347		75.3774		62.0152
LHCBM1	84.8474	71.714	155.021	139.107	97.5265	94.9838	70.2741	78.3384		2.78344
	71.5805		131.525		81.1568		75.8108
	76.7232		133.097		95.2649		81.6711
	71.7838		132.766		89.0722		79.8139
	75.5971		148.623		99.0559		82.8654
	81.1533		169.035		92.7415		83.867
	78.2116		167.64		114.274		105.098
	31.6319		66.7966		114.438		42.1966
	70.6338		144.024		82.5735		75.9959
	66.9022		126.476		78.3726		79.5179
	79.789		155.171		100.347		84.612

## Sheet: Fig.4
Sample information			Production titers			Cell density
Category	Description	Transformant No.	Concentration in Dodecane [µM]	Production [mg/L culture] (culture defined as TAP media volume + Dodecane volume)	Production [fg/cell]	Cell Density [cells/mL culture] (culture volume defined as TAP media volume only)
random	Best 20 Valencene mVenus transformants	1	77.4862	1.58343	45.7454	38460000	8	Product information
		2	82.9888	1.69588	46.8034	40260000	8.2	Product	Valencene
		3	43.655	0.89209	31.3972	31570000	8.4	Molecular weight (g/mol)	204.35
		4	41.8748	0.855712	28.1966	33720000	8.6	chem. Formula	C15H24
		5	38.2205	0.781036	26.2101	33110000	8.8
		6	61.9953	1.26687	40.1379	35070000	9	Harvest parameters [mL]
		7	42.3369	0.865155	29.0593	33080000	9.2	Amount of Medium rest	4.4
		8	62.7335	1.28196	40.8254	34890000	9.4	Amount of Medium for cell count	0.1
		9	70.4564	1.43978	43.6733	36630000	9.6	Amount of Dodecane	0.5
		10	45.6698	0.933262	30.6611	33820000	9.8
		11	133.62	2.73052	86.9565	34890000	10
		12	58.8224	1.20204	34.467	38750000	10.2
		13	34.2578	0.700058	22.3454	34810000	10.4
		14	106.902	2.18454	71.3063	34040000	10.6
		15	58.1843	1.189	36.0171	36680000	10.8
		16	70.5623	1.44194	44.7405	35810000	11
		17	42.4779	0.868036	30.3679	31760000	11.2
		18	45.5738	0.931301	29.0668	35600000	11.4
		19	68.5066	1.39993	39.2105	39670000	11.6
		20	82.8006	1.69203	66.5499	28250000	11.8
RBCS2	RBCS2_CnVs_aadA CRISPR knock ins	1	87.5689	1.78947	57.6988	34460000	19
		2	83.6613	1.70962	53.2094	35700000	20
		3	76.9509	1.57249	65.0974	26840000	21
LHCBM1	LHCBM1_CnVs_aadA CRISPR knock ins	1	108.754	2.22239	80.2249	30780000	29
		2	136.309	2.78547	102.96	30060000	29.5
		3	72.8422	1.48853	49.3414	33520000	30	t-Test: Two-Sample Assuming Unequal Variances				t-Test: Two-Sample Assuming Unequal Variances
		4	184.14	3.76291	150.126	27850000	30.5
		5	189.165	3.86559	168.833	25440000	31		Random	RBCS2			Random	RBCS2
		6	221.233	4.52091	165.947	30270000	31.5	Mean	1.29673	1.69053		Mean	41.1869	58.6685
								Variance	0.259552	0.0120433		Variance	271.536	36.036
								Observations	20	3		Observations	20	3
								Hypothised Mean Difference	0			Hypothised Mean Difference	0
			Production [mg/L]		Production [fg/cell]			df	17			df	8
			Mean	standard deviation	Mean	standard deviation		t Stat	-3.02101			t Stat	-3.45587
		random	1.29673	0.496563	41.1869	16.0611	10	P(T<=t) one-tail	0.00385087			P(T<=t) one-tail	0.00431001
		RBCS2	1.69053	0.089604	58.6685	4.90143	20	t Critical one-tail	1.73961			t Critical one-tail	1.85955
		LHCBM1	3.10763	1.04165	119.572	45.2168	30	P(T<=t) two-tail	0.00770174	**		P(T<=t) two-tail	0.00862002	**
								t Critical two-tail	2.10982			t Critical two-tail	2.306
		Increase	Valencene production
			mg/L	fg/cell				t-Test: Two-Sample Assuming Unequal Variances				t-Test: Two-Sample Assuming Unequal Variances
		RBCS2	1.30369	1.42445
		LHCBM1	2.39652	2.90316					random	LHCBM1			random	LHCBM1
								Mean	1.29673	3.10763		Mean	41.1869	119.572
								Variance	0.259552	1.30203		Variance	271.536	2453.47
								Observations	20	6		Observations	20	6
								Hypothised Mean Difference	0			Hypothised Mean Difference	0
								df	6			df	5
								t Stat	-3.77614			t Stat	-3.81352
								P(T<=t) one-tail	0.00461103			P(T<=t) one-tail	0.0062276
								t Critical one-tail	1.94318			t Critical one-tail	2.01505
								P(T<=t) two-tail	0.00922207	**		P(T<=t) two-tail	0.0124552	*
								t Critical two-tail	2.44691			t Critical two-tail	2.57058
